# Supplementary material for: New Tricholidic Acid Triterpenoids from the Mushroom Tricholoma ustaloides Collected in an Italian Beech Wood
Source: Molecules. 2023 May 4;28(9):3864. doi: 10.3390/molecules28093864 (PMC10180436; doi:10.3390/molecules28093864)
Supplement: Supplementary file 1 [file molecules-28-03864-s001.zip]

Archive with 1 entries (1 files):
- molecules-2297025-supplementary.pdf
